# Supplementary material for: In vitro osteoclastogenesis in autoimmune diseases – Strengths and pitfalls of a tool for studying pathological bone resorption and other disease characteristics
Source: Heliyon. 2023 Nov 3;9(11):e21925. doi: 10.1016/j.heliyon.2023.e21925 (PMC10682642; doi:10.1016/j.heliyon.2023.e21925)
Supplement: Multimedia component 1 [file mmc1.xlsx]

## Sheet: Information about this file
Article title: In vitro osteoclastogenesis in autoimmune diseases – strengths and pitfalls of a tool for studying pathological bone resorption and other disease characteristics
Journal: Heliyon
File description: This spreadsheet contains list of all articles that were identified during the literature search and met the inclusion criteria as mentioned in the manuscript. It also provides overview of used materials and methods and main findings in those articles.

## Sheet: Overview of methods
Authors, year	Monocytes seeded	Number of monocytes seeded per cm2 †	Mononuclear cells seeded	Number of mononuclear cells seeded per cm2 †	Culture media used	Serum percentage used	M-CSF concentration [ng/ml]	RANKL concentration [ng/ml]	TRAP staining	Cultivation lenght for TRAP staining	Resorption assay	Cultivation lenght for resorption assay	Enzymatic activity	Protein expression	Gene expression	Other methods of evaluation	Spontaneous osteoclastogenesis	Induced osteoclastogenesis	Coculture	Notes
Adamopoulos et al., 2006	no	–	yes	0.1 × 106	α-MEM	10%*	0 or 25	0 or 30	yes	variable**	yes	variable**	no	no	no	VNR receptors, EM microphotographs, osteoclast nuclei	yes	yes	no	* 10% FBS for control, synovial fluid of patients used; ** assessed at different time points of up to 21 days
Ainola et al., 2008	no	–	yes	0.5 × 106	α-MEM + Glutamax	0.1	40	n/a	yes	n/a	no	–	no	no	no	–	no	no	yes
Al-Bogami et al., 2021	no	–	yes	n/a	n/a	n/a	n/a	n/a	yes	14 days	no	–	no	no	no	–	no	yes	yes
Allard-Chamard et al., 2020	no	–	yes	1.6 × 106	α-MEM	0.1	10	50	yes	21 days	yes	21 days	no	no	no	apoptosis assay (TUNEL)	no	yes	no
Ansalone et al., 2021	yes	0.3 × 106	no	–	α-MEM	0.1	25	1 or 25	yes	7–10 days	yes	7–10 days	no	no*	no*	assesment of epigenetic state of osteoclast precursors	no	yes	no	* measurements performed in pre-osteoclasts
Breedveld et al., 2021	yes	1.5 × 106	no	–	α-MEM	0.1	25	50	yes*	7 days	yes	21 days	no	yes**	no	–	no	yes***	yes	* only for experiments without patient material; ** expression of CD molecules on osteoclasts; *** only as positive control
Caparbo et al., 2018	no	–	yes	1.5 × 106	α-MEM	0.1	10	50	yes	21 days	no	–	no	no	no	osteoclast apoptosis	no	yes	no
Colucci et al., 2007	no	–	yes*	1.5 × 106	α-MEM	0.1	0 or 25	0 or 30	yes	14 days	yes	14 days	no	no	no	–	yes	yes	no	* SFMC from patients and PBMC from patients and controls used
Cubillos and Krieg and Norgauer, 2016	no	–	yes	0.5 × 106	α-MEM	0.1	0 or 25	0 or 30	yes	14 days	no	–	yes	no	no	–	yes	yes	no
Dai and Nishioka and Yudoh, 2004	yes*	0.04 × 106	no	–	α-MEM	0.1	33	0 or 30	yes	7–10 days	yes	15 days	no	no	no	–	yes**	yes	yes	* comercially available precursors from bone marrow used; **used only as negative control
Degboe et al., 2022	yes	n/a	no	–	α-MEM	0.1	25	1–25	yes	up to 10 days	yes	up to 10 days	no	yes*	no	–	no	yes	yes	* flow cytometry for protein expressions
Dickerson et al., 2012	no	–	yes	1.5 × 106	α-MEM	0.1	25	0 or 30	yes	14 days	yes	21 days	no	no	no	–	no	no	yes
Durand et al., 2011	no	–	yes	1.5 × 106	α-MEM	0.1	10	50	yes	21 days	yes	21 days	no	no	yes	osteoclast nuclei, osteoclast apoptosis	no	yes	no
Durand et al., 2013	no	–	yes	1.5 × 106	α-MEM	0.1	10	50	yes	21 days	yes	21 days	no	no	yes	osteoclast apoptosis	no	yes	no
Frommer et al., 2019	no	–	yes	0.8 × 106	MEM + Glutamax	0.1	10 or 30*	5 or 50*	no	–	no	–	no	no	yes	–	no	yes	no	* lower concentrations used after 4 days of culture to assess effects of free fatty acids
Fürnrohr et al., 2015	no	–	yes	0.9 × 106	α-MEM	0.1	10	1	yes	13 days	no	–	no	no	yes	osteoclast nuclei	no	yes	no
Gengenbacher et al., 2008	no	–	yes	0.2 × 106	α-MEM	0.1	25	50	no	–	yes	21 days	no	no	no	–	no	yes	no
Greisen et al., 2015	no	–	yes*	n/a	DMEM	0.1	25	0 or 50	yes	21 days	yes	21 days	yes	no	yes	–	yes	yes	no	* SFMC from patients and PBMC from controls used
Guo et al., 2020	no	–	yes	0.1 × 106	α-MEM	0.1	25	30	yes	21 days	no	–	no	no	no	–	no	yes*	yes	* only as positive control
Hase et al., 2008	yes	1.5 × 106	no	–	α-MEM	0.1	25	50	yes	12 days	yes	n/a	no	no	no	–	no	no	yes
Herman et al., 2008	no	–	yes	1.9 × 106	α-MEM	0.1	25	50	yes	17 days	no	–	no	no	no	–	no	yes	no
Hirayama et al., 2002	no	–	yes	0.6 × 106*	α-MEM	0.1	5–25	5–30	yes	14 days	yes	21 days	yes	no	yes	–	no	yes	no	* variable numbers tested
Hwang et al., 2012	no	–	yes	n/a	α-MEM	0.1	0 or 100	100	yes	12–14 days	no	–	no	no	no	–	no	yes	yes
Chen et al., 2021	n/a	n/a	n/a	n/a	n/a	n/a	n/a	n/a	yes	14 days	yes	14 days	no	no	no	–	no	yes	no
Ikić et al., 2014	yes	1 × 106	no	–	α-MEM	0.1	40	60	yes	8 days	no	–	no	no	yes	–	no	yes	yes
Im et al., 2009	no	–	yes	0.5 × 106	α-MEM	0.1	50	100	yes	9 days	yes	9 days	no	no	no	resorption per osteoclast	no	yes	no
Ishida et al., 2009	yes	0.3 × 106	no	–	α-MEM	0.1	25	0 or 40	yes	variable*	yes	21 days	no	no	yes	–	yes**	no	yes	* assessed at different time points; ** used only as negative control
Jin et al., 2015	no	–	yes	0.3 × 106	α-MEM	0.1	30	100	yes	11 days	no	–	no	no	yes	–	no	yes	yes
Kar et al., 2021	no	–	yes*	1 × 106**; 0.5 × 106***; 0.2 × 106****	α-MEM	0.1	25	50	yes	21 days	yes	21 days	no	no	yes****	–	yes*****	yes	no	* both SFMC and PBMC seeded; ** TRAP staining; *** Resorption; ****RNA sequencing; ***** used as negative control, but with interesting results regarding RA vs. HD comparison
Kim et al., 2007	yes	0.015 × 106	no	–	α-MEM	0.2	2	n/a	yes	21 days	no	–	no	no	no	–	no	yes*	yes	* used as control
Kim et al., 2009	yes	0.015 × 106	no	–	α-MEM	0.1	2	n/a	yes	21 days	no	–	no	no	no	–	no	yes*	yes	* used as control
Kim et al., 2011	yes	0.015 × 106	no	–	α-MEM	0.1	25	n/a	yes	21 days	no	–	no	no	no	–	no	yes*	yes	* used as control
Kim et al., 2012a	no	–	yes	0.6 × 106	α-MEM	0.1	2	n/a	yes	21 days	no	–	no	no	no	–	no	no	yes
Kim et al., 2012b	yes	0.015 × 106	no	–	α-MEM	0.1	25	n/a	yes	21 days	no	–	no	no	yes	–	no	no	yes
Kim et al., 2015a	yes	n/a	no	–	α-MEM	0.1	25	0	yes	21 days	no*	–	no	no	yes	–	no	no	yes	* used, but for other experiments
Kim H. R. et al., 2015b	yes	n/a	no	–	α-MEM	0.1	25	0	yes	21 days	no*	–	no	no	yes	–	no	no	yes	* used, but for other experiments
Kim et al., 2019a	yes	n/a	no	–	α-MEM	0.1	25	0	yes	21 days	no	–	no	no	no	–	no	no	yes
Kim et al., 2019b	n/a	n/a	n/a	n/a	n/a	n/a	25	10–30	yes	14 days	no	–	no	no	yes	–	no	yes	yes
Kim et al., 2019c	yes	n/a	no	–	α-MEM	0.1	25	0	yes	21 days	no	–	no	no	no	–	no	yes	yes
Kim et al., 2021a	yes	n/a	no	–	α-MEM	0.1	25	0 or 30	yes	21 days	no	–	no	no	yes	–	no	yes	yes
Kim et al., 2021b	yes	n/a	no	–	α-MEM	0.1	25	0 or 10	yes	21 days	no	–	no	no	yes	–	no	yes	yes
Korkosz et al., 2018	yes	0.1 × 106	no	–	RPMI 1640	10%*	0 or 10	0 or 10	yes	20 days	no	–	no	no	yes	–	yes	yes	no	* human serum pools used for cultivation
Kragstrup et al., 2016	no	–	yes*	n/a	DMEM	0.1	0 or 25	0 or 50	no	–	no	–	yes**	no	no	immunofluoresence of osteoclasts	no	yes	no	* SFMC used; **cultivation lenght for TRAP assay = 21 days
Kragstrup et al., 2019	no	–	yes	n/a	DMEM	0.1	0	0	yes*	21 days	yes*	21 days	yes	no	no	–	yes**	yes	no	* performed only on cell lines; ** experiments with SFMC 'resembling low-grade spontaneous osteoclastogenesis
Krishnamurthy et al., 2016	yes	n/a	no	–	DMEM	0.1	10–30	2.5–5	yes	14–18 days	yes	14–18 days	no	no	no	–	no	yes	no
Krishnamurthy et al., 2019	yes*	n/a*	no	–	DMEM	0.1	10** or 25***	5** or 50***	yes	12–14 days	yes	12–14 days	no	yes	no	–	no	yes	no	* monocytes differentiated into macrophages or iDCs, ** concentrations for macrophage cultures, *** concentrations for iDCs cultures
Kwok et al., 2012	no	–	yes	0.3 × 106	DMEM	0.1	25	10–30	yes	14 days	yes	n/a	no	no	no	–	no	yes	yes
Lee et al., 2004	no	–	yes	0.6 × 106	α-MEM	0.2	2	0	yes	21 days	yes	21 days	no	no	no	–	no	no	yes
Lee et al., 2016	yes	0.1 × 106	no	–	α-MEM	0.1	25	30	yes	10 days	no	–	no	no	no	–	no	yes*	yes	* only done on healthy donor cells
Lee et al., 2019	n/a	n/a	n/a	n/a	n/a	n/a	25	0 or 1	yes	14 days	yes	14 days	no	no	no	–	no	yes	yes
Lee et al., 2020	yes	0.015 × 106	no	–	α-MEM	0.1	25	0 or 50	yes	9 days	no	–	no	no	no	–	no	yes*	yes	* only as positive control
Lin et al., 2019	yes	0.9 × 106* or 0.15 × 106**	no	–	α-MEM	0.1	20	100	yes	13 days	yes	13 days	no	no	no	–	no	yes	no	* for TRAP staining; ** for resorption assays
Lin et al., 2020	yes	0.15 × 106	no	–	α-MEM	0.1	20	100	yes	13 days	yes	13 days	no	yes*	yes**	–	no	yes	no	* expression of WNT16 in osteoclasts, ** expression of miRNA941 in osteoclasts
Lin et al., 2022	yes	0.8 × 106	no	–	α-MEM	0.1	20	25	yes	13 days	no	–	no	yes*	no	immunohistochemistry	no	yes	no	* WNT5A expression in osteoclasts
Liu et al., 2019	yes	0.25 × 106	no	–	α-MEM	0.1	25	50	yes	9 days	yes	15 days	no	yes	yes	immunofluoresence of osteoclasts	no	no	yes
Lomholt et al., 2018	no	–	yes*	n/a	DMEM	0.1	n/a	n/a	yes	21 days	no	–	no	no	yes	osteoclast cell viablity	n/a**	n/a**	no	* SFMC used; ** it is not clear if and how cytokines were used; osteoclasts not counted, only activity assesed
Luukkonen et al., 2022	no	–	yes	0.9 × 106	α-MEM	10% or 20%	10	20	yes	14 days	yes	14 days	no	no	no	osteoclast nuclei, TRAP intensity	no	yes	no
Ma et al., 2019	yes	0.5 × 106	no	–	n/a	n/a	50	100	yes	7–21 days*	yes	21 days	no	no	no	–	no	yes	no	* assessed each 7 days
Mahoney et al., 2011	no	–	yes*	n/a	α-MEM	0.1	25	50	yes	14** or 21*** days	yes	14** or 21*** days	yes	no	no	–	no	yes	no	*synovial fluid macrophages of RA or PBMC of healthy used; ** for fibroblasts; *** for PBMC
Marton et al., 2017	yes	n/a	no	–	α-MEM	0.1	50	50	yes	8 days	no	–	no	no	yes	–	no	yes	no*	* extracellular vesicles isolated from patients used
Meednu et al., 2016	yes	n/a	no	–	RPMI 1640	0.1	10	25	yes	variable*	no	–	no	no	no	–	no	no	yes	* when multinucleated cells were observed
Min et al., 2021	yes	0.05 × 106	no	–	α-MEM	0.1	25	0 or 30	yes	10–14 days	no	–	no	no	yes	–	no	yes	no
Miranda-Carús et al., 2006	yes	0.25 × 106	no	–	RPMI 1640	0.1	0	0	yes	14 days	yes	14 days	no	no	no	–	no	no	yes
Mori et al., 2007	no	–	yes*	n/a	α-MEM	0.1	0 or 25	0 or 30	yes	18 days	no	–	no	no	no	–	yes	yes	no	* both SFMC and PBMC seeded
Nakano et al., 2004	no	–	yes	0.4 × 106	α-MEM	0.1	50	0	yes	11 days	yes	11 days	no	no	no	–	no	no	yes
Nielsen et al., 2020	no	–	yes	n/a	DMEM	0.1	0	0	no	–	no	–	yes	no	no	–	yes*	no	no	* SFMC model: low-grade spontaneous osteoclastogenesis
O’Neil et al., 2021	yes	n/a	no	–	n/a	n/a	50	100	yes	7 days	yes	10 days	no	no	no	–	no	yes	no
Oh et al., 2021	yes	n/a	no	–	α-MEM	0.1	20–40	40–80	yes	10 days	no	–	no	no	yes*	–	no	yes	no	* gene expression evaluated after 7 days
Oostlander et al., 2012	yes	0.4 × 106	no	–	DMEM	0.1	25	40	yes	21 days	yes	28 days	no	no	no	formation of clusters assesed during cultivation	no	yes	yes
Park et al., 2011	no	–	yes	0.25 × 106	α-MEM	0.1	10 or 100*	25	yes	13 days	no	–	no	no	no	nuclearity of osteoclasts	no	yes	yes	* concentration of 100 ng/ml used for first three days
Perpétuo et al., 2017a	no	–	yes	2.1 × 106	DMEM	0.1	25	50	yes	7–21 days*	yes	7–21 days*	no	no	no	number of resorption pits	no	yes	no	* assessed each 7 days
Perpétuo et al., 2017b	no	–	yes	2.1 × 106	DMEM	0.1	25	50	yes	7–21 days*	yes	7–21 days*	no	no	yes	number of resorption pits	no	yes	no	* assessed each 7 days
Perpétuo et al., 2017c	no	–	yes	2.1 × 106	DMEM	0.1	25	50	yes	7–21 days*	yes	7–21 days*	no	no	yes	number of resorption pits	no	yes	no	* assessed each 7 days
Raemdonck et al., 2020	no	–	yes	n/a	α-MEM	n/a	10 or 20	10 or 20	yes	14–21 days	no	–	no	no	no	–	no	yes	no
Raimondo et al., 2017	yes	0.6 × 106	no	–	RPMI 1640	n/a	10	n/a	yes	14 days	yes	14 days	no	no	yes	–	no	yes	yes
Ren et al., 2015	yes	n/a	no	–	n/a	n/a	30	100	yes	14 days	no	–	no	no	no	–	no	yes	no
Ritchlin et al., 2003	no	–	yes	0.5 × 106* or 0.6 × 106**	RPMI 1640	0.1	0 or 25	0 or 100	yes	14 days	yes	21 days	no	no	no	–	yes	yes	yes	* for PBMC cultivations; ** for cocultivations
Shang et al., 2016	yes	0.9 × 106	no	–	α-MEM	0.1	50	100	yes	14 days	yes	21 days	no	no*	no*	–	no	yes	no	* done on PBMC during cultivation
Shibuya et al., 2013	no	–	yes	0.6 × 106	α-MEM	0.2	2* or 50**	0* or 50**	yes	21 days	yes	21 days	no	yes	yes	–	no	yes	yes	* for cocultivation; ** for stimulated osteoclastogenesis
Söderström et al., 2010	yes	0.25 × 106	no	–	IMDM	0.02	0* or 25**	0* or 100**	yes	21 days	no	–	no	no	no	–	no	yes	yes	* for cocultivation; ** for stimulated osteoclastogenesis
Song et al., 2021	yes	n/a	no	–	α-MEM	0.1	20	40	yes	13–16 days	no	–	yes	no	no	immunofluoresence of osteoclasts	no	yes	no
Sørensen et al., 2022	no	–	yes*	n/a	n/a	n/a	n/a	n/a	no	–	no	–	yes	no	no	–	n/a	n/a	no	* SFMC used for osteoclastogenesis
Takano et al., 2004	yes*	0.03 × 106** or 0.04 × 106***	no	–	DMEM	0.1	n/a	n/a	yes	14 days	yes	14 days	no	no	no	osteoclast counted for "fusion idex"	yes****	yes	no	* SF monocytes used; ** for TRAP staining; *** for resorption assays; **** used only as negative control; study focuses on comparison of patient cohorts
Taranta et al., 2004	no	–	yes	3 × 106	DMEM	0.1	10* or 25**	0–30	yes	7–21 days***	yes	14 days	no	no	no	–	yes****	yes	no	* for resorption; ** for TRAP staining; *** assessed each 7 days; **** used only as negative control
Tokunaga et al., 2020	yes	0.15 × 106	no	–	α-MEM	0.1	50	100	yes	5–6 days	yes	7–12 days	no	no	yes	–	no	yes	no
Tortora et al., 2020	no	–	yes	n/a	α-MEM	0.1	25	50	yes	21 days	yes	21 days	no	yes	yes	–	no	yes	no
Tsuboi et al., 2005	yes	0.15 × 106	no	–	DMEM	0.1	0 or 25	0 or 40	yes	7–14 days	yes	21 days	no	no	no	–	yes*	no	yes	*used only as negative control
Tsushima et al., 2015	no	–	yes	0.6 × 106	α-MEM	0.1	50	0	yes	7 days	no	–	no	no	no	–	no	no	yes
Umar et al., 2021a	yes	n/a	no	–	MEM	0.1	10 or 20	10 or 20	yes	14–21 days	no	–	no	no	no	–	no	yes	no
Umar et al., 2021b	yes	n/a	no	–	α-MEM	0.1	10 or 20	10 or 20	yes	14–21 days	no	–	no	no	yes*	–	no	yes	no	* gene expression evaluated after 7 days
Vandooren et al., 2009	yes	0.25 × 106	yes	1.5 × 106	RPMI 1640	n/a	n/a	n/a	yes	14 days	no	–	no	no	no	–	no	yes	yes
Wang et al., 2021	yes	0.15 × 106	no	–	RPMI 1640	0.1	50	100	yes	n/a	yes	n/a	no	no	no*	immunofluoresence of osteoclasts	no	yes	no	* only on RAW 264.7 cells
Xue et al., 2012	no	–	yes	n/a	α-MEM	0.15	25	40	yes	14 days	no	–	no	no	no	–	no	yes	no
Xue et al., 2020	yes	0.15 × 106	no	–	α-MEM	0.1	30	50	yes	17 days	no	–	no	no	no	–	no	yes	no
Yokota et al., 2021	yes	0.1 × 106 – 0.25 × 106	no	–	α-MEM	0.1	50	0–50	yes	n/a	yes	14 days	no	yes*	yes*	–	yes**	yes	no	* expressions evaluated after 2–8 days; ** used only as negative control
Zou and Huang and Xu, 2021	no	–	yes	n/a	RPMI 1640	n/a	20	20–40	yes	10 days	no	–	no	no	no	–	no	yes	no
		† where not available, values were manually counted according to standard sizes of cell-culture plastic

## Sheet: Materials and main findings
Authors, year	Type of disease	Number of patients (respectively)	Number of healthy controls	Notes	Main findings concerning in vitro osteoclastogenesis
Adamopoulos et al., 2006	RA+ OA + PPA	5 + 6 + 3	8		When SF of RA or PPA patients was added to the culture of monocytes from healthy donors, their differentiation and resorption increased. When M-CSF or RANKL was replaced with SF, osteoclastogenesis did not occur - simultaneous cytokine stimulation is required! When SF is added, resorption occurs earlier (as early as day 7); in control cultures with cytokines but without SF, it is not until day 14.
Ainola et al., 2008	RA + OA	9 + 9	n/a		In co-cultures of fibroblasts from inflamed synovium and healthy monocytes, the most osteoclasts were formed in the presence of TNF-α and IL-1β, more than with RANKL stimulation.
Al-Bogami et al., 2021	RA	117	14*	*osteoclastogenesis performed on cells from 6 individuals	TNF-α inhibitors reduce the in vitro ability to differentiate into osteoclasts. T-cells of TNF-α responders among RA patients show a higher expression of TNF-α, T-cells of non-responders show a higher expression of IL-17.
Allard-Chamard et al., 2020	active + non-active RA	75 + 64	101		Induced osteoclastogenesis: lower differentiation in active RA compared to inactive RA, inverse correlation with DAS28 score. However, the resorption per osteoclast and apoptosis rate were similar. Within subgroups, higher resistance to apoptosis in patients with progression to erosive RA was revealed.
Ansalone et al., 2021	RA	n/a*	n/a*	*osteoclastogenesis performed on cells from 3 individuals	CD14+ cells: RANKL concentration 1 ng/ml stimulates differentiation with TNF-α; unexpectedly, a higher concentration of RANKL inhibits differentiation. CD11c+ cells: no inhibition. Similar results for resorptions. CD11c+ are epigenetically programmed for higher osteoclastogenesis through differential methylation in the RANK promoter (simultaneous RANKL+TNF-α stimulation prevents methylation chang…
Breedveld et al., 2021	RA	n/a	n/a*	*osteoclastogenesis performed on cells from 2 individuals; ** only as positive control	IgA antibodies from SF of RA patients promote NET release and production of IL-6 and IL-8 in monocytes, but this does not work with antibodies from RA serum or HD serum. The medium from monocytes activated by IgA antibodies from SF significantly enhances the resorption capacity of osteoclasts.
Caparbo et al., 2018	AS	85	59		Induced osteoclastogenesis: differentiation in AS is lower than in HD. In AS patients, differentiation is lower in patients with longer disease duration.
Colucci et al., 2007	PsA	20	20		Spontaneous osteoclastogenesis: occurs in PBMC and SFMC of PsA patients, but not in PBMC of HD. If T-cells are removed from spontaneous osteoclastogenesis, differentiation is reduced by 100% in PBMC and by 70% in SFMC. Induced osteoclastogenesis: no differences between PsA and HD.
Cubillos and Krieg and Norgauer, 2016	PsV + PsA	9 + 12	15		More osteoclasts in PsA vs. PsV and HD both in the presence and absence of cytokines. Similar numbers of osteoclasts after 1,25(OH)2D3 inhibition in all groups (i.e., it has the most pronounced effect in PsA).
Dai and Nishioka and Yudoh, 2004	RA	n/a	n/a		HD monocytes cultured without RANKL: no osteoclastogenesis. Coculture with RA T-cells: T-cells alone do not stimulate, in combination with other cytokines they do. RANKL + M-CSF (control): by far the highest osteoclastogenesis. Results similar for resorption.
Degboe et al., 2022	PsA + PsO	27 + 10	10		The drug apremilast (APR) inhibits differentiation from CD14+ cells in PsA and pre-PsA, but not PsO and HD. Similar results are observed for resorption. Greater inhibition when added on day 1 vs. days 3 or 4. Similar inhibition in coculture with APR-treated PBMCs. Baseline differentiation in induced osteoclastogenesis significantly higher in PsA and pre-PsA vs. PsO and HD. APR functions through i…
Dickerson et al., 2012	OA + RA + PPA	4 + 5 + 3	2		Culture of HD monocytes without RANKL: no differentiation. Culture with conditioned FLS medium without M-CSF: no differentiation. Culture with M-CSF + FLS medium: induction of differentiation. Higher induction of differentiation with RA SF and PPA SF medium than OA SF, but no significant differences in resorption!
Durand et al., 2011	RA+ OA	140 + 60	105		Induced osteoclastogenesis: more osteoclasts (and more 10+ nuclei cells) arise from PBMC in RA patients than in HD subjects. RA vs. OA no differences; HD vs. OA no differences. No differences in resorption among all groups. Osteoclasts from RA patients have significantly lower apoptosis.
Durand et al., 2013	OA	140	45		Study group expansion in Durand et al., 2011 from 60 to 140 individuals. Induced osteoclastogenesis: OA more osteoclasts and 4 times higher resorption than HD. OA osteoclasts significantly lower apoptosis than HD cells (10% vs 24%). Two groups of individuals can be distinguished within the group - with high and low osteoclast differentiation. However, no correlations of differentiation rate with …
Frommer et al., 2019	RA + OA	19 + 24	–		Free fatty acids (FFA) do not affect the expression of osteoclast markers CTSK, CLCN7, TCIR6, but significantly increase the expression of IL-6 in RA vs. non-significantly in OA. The difference is most noticeable on day 8 vs. later.
Fürnrohr et al., 2015	SLE	72	15		Induced osteoclastogenesis: SLE patients about 2 times less osteoclasts than HD, but(!) SLE patients with MMF treatment 2 times more osteoclasts than patients without treatment (i.e. those with treatment have as many osteoclasts as healthy donors).
Gengenbacher et al., 2008	RA + AS	9 + 10	19		Infliximab blocks in vitro resorption in RA and AS patients, but with different kinetics. RA patients have higher in vitro resorption than AS patients. RANKL/OPG serum ratio does not change with treatment.
Greisen et al., 2015	RA + SpA	6 + 6	n/a		Spontaneous osteoclastogenesis: yes in SFMC of RA and SpA patients, no in PBMC of healthy donors. After adding M-CSF and RANKL to SFMC, the number of osteoclasts increases and the number of mononuclear cells does not change.
Guo et al., 2020	RA + OA	36 + 16	20		Fewer CD19+CD24hiCD27+ cells in the blood of RA patients (vs. OA and HD) → they migrate to sites of inflammation (SF) → they produce more RANKL in RA. If HD PBMC are cocultured with OA SF, RA SF or RA PB, more osteoclasts are produced as follows: RA SF > RA PB > OA SF. Addition of RANKL antibody blocks this effect.
Hase et al., 2008	RA + OA	4 + 2	n/a		Cultivation with RA SF promotes osteoclast differentiation, culture with OA SF, on the contrary, inhibits it.
Herman et al., 2008	RA	17	n/a		RA patients with higher OSCAR expression show increased osteoclast differentiation.
Hirayama et al., 2002	RA	10	10		Induced osteoclastogenesis: first TRAP+ cells at day 7 in both RA and HD patients. No differences in osteoclast numbers, but 3 times higher resorption in RA patients → differences only become apparent when at least 1×105 PBMC are seeded. Increasing cytokine concentrations does not change differences in osteoclast numbers but increases resorption in RA.
Hwang et al., 2012	RA	n/a	n/a		Conditioned medium from RA FLS promotes osteoclastogenesis similarly to M-CSF and RANKL or IL-34 + RANKL. Significant reduction of osteoclastogenesis after addition of IL-34 antibody.
Chen et al., 2021	RA	69	–		MDC in RA patients differentiate into osteoclasts; more osteoclasts are formed in high-active RA than in low-active RA.
Ikić et al., 2014	RA + PsA	10 + 10	8–14*	* different numbers for each type of experiment	Induced osteoclastogenesis: if peripheral blood monocytes are seeded, then most osteoclasts differentiate in RA (350) vs. PsA (150) vs. HD (30). No differences between RA vs. PsA when SF monocytes are seeded. SF of PsA patients stimulates osteoclastogenesis more than SF of RA.
Im et al., 2009	AS	20	20		Induced osteoclastogenesis: number of osteoclasts in AS higher than in HD (518 vs. 362), but resorption without significant differences (after 9 days). About 2 times more osteoclasts in patients with ankylosis, no differences in resorption, but a trend towards higher resorption where there is not yet ankylosis or radiographic changes.
Ishida et al., 2009	RA	n/a	n/a		Culture of monocytes from healthy donors - RANKL required, otherwise LIGHT does not work. In the case of coculture with nurse-like cells from RA patients, RANKL is not required. In monocytes alone, MMP-9 expression increases in response to LIGHT, whereas in cocultured monocytes MMP-9 and additionally MMP-12 expression increase.
Jin et al., 2015	RA	25	12		Induced osteoclastogenesis: no differences between RA patients and HD subjects. αGalCer inhibits differentiation directly on monocytes and indirectly through action on T-cells.
Kar et al., 2021	RA	15	15		IL-9 increases differentiation during induced osteoclastogenesis in both RA (SFMC and PBMC) and HD (PBMC), and similarly, IL-9 increases resorption and expression of CTSK and NFATC1, but not ACP5.
Kim et al., 2007	RA + OA	7 + 7	n/a		In co-culture with RA fibroblasts pre-stimulated with TLR ligands, more osteoclasts are formed than in co-culture with OA fibroblasts.
Kim et al., 2009	RA + OA	7 + 7	n/a		In co-culture with RA fibroblasts pre-stimulated with TLR3 ligands, more osteoclasts are formed than in co-culture with OA fibroblasts.
Kim et al., 2011	RA + OA	16 + n/a	n/a		In co-culture with RA fibroblasts pre-stimulated with MIF, more osteoclasts were formed than in co-culture with OA fibroblasts. After addition of anti-RANKL, osteoclastogenesis reverted back to the level of unstimulated fibroblasts.
Kim et al., 2012a	RA	5	n/a		Fibroblasts pre-stimulated by atrovastatin in coculture inhibit osteoclast differentiation.
Kim et al., 2012b	RA + OA	n/a	n/a		IL-22 pre-stimulated fibroblasts in cocultures promote osteoclast differentiation. Blockers of the RANKL pathway reverse this effect.
Kim et al., 2015a	RA + OA	n/a	n/a		RA FLS pre-stimulated with TNF-α or IL-17 promote osteoclast differentiation more than unstimulated FLS.
Kim H. R. et al., 2015b	RA	32	n/a		RA FLS pre-stimulated with VEGF promote osteoclast differentiation more than unstimulated FLS.
Kim et al., 2019a	RA	8	n/a		RA SF cells primed with IL-17 promote osteoclast differentiation. SF cells pre-stimulated with IL-17 and treated with NAC → blocking the effect of IL-17.
Kim et al., 2019b	RA	n/a	3		IL-17 increases RANKL expression in RA FLS, which can be blocked by quercetin. RA FLS prestimulated with IL-17 promote osteoclastogenesis of CD14+ cells from healthy individuals, which can also be blocked by quercetin.
Kim et al., 2019c	RA	8	3		RA SF activation by Th17 cytokines can be lowered by specific herbal extract SKI306X. The use of supernatant or coculture with activated RA SF increases osteoclast differentiation from HD CD14+ cells, which can be also inhibited by SKI306X.
Kim et al., 2021a	RA	n/a	n/a*	* osteoclastogenesis pefromed on cells from 3 individuals	RA FLS pre-stimulated by IL-17 promote differentiation, which can be inhibited by tocotrienol (demonstrated by TRAP staining and gene expression).
Kim et al., 2021b	RA + OA	40 + 20	20		IL-33 promotes RANKL-free osteoclast differentiation but blocks RANKL-dependent differentiation. RA mastoid cells pre-stimulated with IL-33 promote differentiation, but intercellular contacts are required (demonstrated by TRAP and gene expression).
Korkosz et al., 2018	AxSpA + AS	27*	23	* total	Spontaneous osteoclastogenesis: very low differentiation of HD monocytes under the influence of either HD or AxSpA/AS sera. Induced osteoclastogenesis of healthy monocytes: higher osteoclastogenesis with AxSpA/AS sera than with HD sera after addition of cytokines.
Kragstrup et al., 2016	RA	167*	88	* osteoclastogenesis permormed on cells from 15 individuals	Based on TRAP activity measurements, IL-20 and IL-24 do not increase osteoclast differentiation, they only increase the expression of MCP-1 in already differentiated osteoclasts.
Kragstrup et al., 2019	RA + PsA + SpA	10 + 3 + 5	–		Apremilast inhibits osteoclast differentation in BMMC and resorption in RAW 264.7, but fails to do so in SFMC according to TRAP expression in SFMC supernatants.
Krishnamurthy et al., 2016	RA	68*	n/a	* cells of 6 patients used for osteoclastogenesis	ACPA isolated from blood and SF of RA patients promote both differentiation of monocytes of patients and healthy controls and resorption.
Krishnamurthy et al., 2019	RA	n/a	n/a		iDC play a role in ACPA positive RA. In the presence of ACPA, there is an increase in differentiation and resorption from cells of patients and healthy individuals. However, patient cells have higher differentiation and resorption at all points.
Kwok et al., 2012	RA	n/a	n/a		In co-cultures, fibroblasts pre-stimulated with IL-21 have a higher stimulatory effect. IL-21 also acts directly on monocytes, when it promotes differentiation without the presence of fibroblasts or T-cells, but the presence of low-dose M-CSF and RANKL is necessary. IL-21, IL-21R and RANKL expression is increased in the synovium of patients with severe RA compared to mild RA and OA. IL-21 concent…
Lee et al., 2004	RA	3	n/a		DMARD significantly inhibit osteoclast differentiation and resorption in RA patients. Higher doses are needed to reduce resorption.
Lee et al., 2016	RA + OA	n/a	n/a		If RANKL is not present, differentiation into osteoclasts does not occur in HD. Addition of RA/OA fibroblasts pre-stimulated with IL-33 will only weakly enhance osteoclastogenesis.
Lee et al., 2019	RA + OA	8 + 5	n/a*	* osteoclastogenesis performed on cells from 3 indivisuals	IL-26 increases RANKL expression in RA FLS. FLS prestimulated in this way increase the differentiation of osteoclasts from HD cells. IL-26 also promotes differentiation at low-dose RANKL concentration, but with IL-26 induction, resorption is rare.
Lee et al., 2020	RA	10	n/a		There is higher differentiation in monocytes cocultured with optineurin-reduced RA SF compared to those cocultured with control RA SF.
Lin et al., 2019	PsA + PsO	34 + 17	34		Inhibitors of selected miRNAs in PsA patients block osteoclast differentiation.
Lin et al., 2020	PsA + PsO	40 + 40	40		miRNA941 is selectively upregulated in monocytes of PsA patients, and their cells show higher differentiation and resorption than PsO and HD. miRNA941 increases differentiation and resorption through WNT16 repression. There is a decrease in miRNA941 expression after treatment of PsA patients.
Lin et al., 2022	PsA + OA	32 + 5	16		TNF-α upregulates WNT5A in osteoclasts differentiated from PsA monocytes. We find more WNT5A+ osteoclasts in the joints of PsA patients. WNT5A expression is reduced in patients after anti-TNF-α but not anti-IL-17 treatment.
Liu et al., 2019	AS	30	30		MSC inhibit both differentiation and resorption, whereby MSC from AS patients in co-culture with monocytes inhibit significantly more than MSC from HD. Differences in the number of osteoclasts are visible from day 6 and in resorption from day 9.
Lomholt et al., 2018	RA + SpA	7 + 7	–		Resveratrol reduces MCP-1 in osteoclasts differentiated from both RA and SpA patient cells, but does not reduce TRAP activity. The effect of resveratrol is highest in the DAS28CRP < 3.2 group, where the monocyte number is low and the lymphocyte number is high.
Luukkonen et al., 2022	RA + OA	16 + 10	n/a		SF of RA and OA patients increases differentiation and resorption of PBMC from HD, but surprisingly OA SF more because there are fewer osteoclastogenesis-inhibiting factors. Moreover, more large multinucleated osteoclasts are formed in the presence of SF from OA. There are no differences in RANKL and OPG concentrations between OA SF and RA SF.
Ma et al., 2019	RA + OA	42 + 16	26		Erosive RA vs. non-erosive RA vs. HD: 7-day culture with no differences in differentiation; 14-day cultivation significantly more osteoclasts in erosive RA, less in non-erosive RA, least in HD.
Mahoney et al., 2011	OA + RA + PsA + PPA + Gout	19 + 33 + 7 + 10 + 9	n/a		TSG-6 produced by osteoclasts inhibits activation, but not differentiation of osteoclasts, in an autocrine manner (tested on PBMC of HD and SFMC of RA).
Marton et al., 2017	RA + PsA	20 + 15	19		Induced osteoclastogenesis: no differences in differentiation between groups (RA vs. PsA vs. HD). Exosomes from RA patients and HD individuals have an inhibitory effect, from PsA they have no effect or are even stimulatory if they are applied to the cells of the same individual.
Meednu et al., 2016	RA	14	14		RA patients' B cells activated by anti-CD40 and PMA supported osteoclastogenesis more than similarly activated B cells originating from HD. After B cells activation, there were more RANKL producing cells in RA compared to HD. Addition of RANKL antibody into cocultures strongly blocked osteoclastogenesis.
Min et al., 2021	RA + OA	40* + 20	–	* osteoclastogenesis performed on cells from 5 individuals	IL-18BP blocks IL-17a and Th17-dependent osteoclastogenesis in RA monocytes.
Miranda-Carús et al., 2006	RA + early RA	20 + 20	20		Co-culture with RA T-cells → many osteoclasts. Co-culture with HD T-cells → few osteoclasts. Higher resorption when co-cultured with T-cells from SF versus T-cells from PB.
Mori et al., 2007	PsA	20	20		Spontaneous osteoclastogenesis: occurs in PsA, but not in HD. Osteoclast differentiation in both groups after addition of cytokines: no difference in OC numbers between groups. Both RANK-Fc and anti-TNF-α can be used to block osteoclastogenesis in PBMC, however, anti-TNF-α is more efficient in SFMC.
Nakano et al., 2004	RA + OA	10 + 7	n/a		RA SF promotes osteoclast differentiation, whereas OA SF does not.
Nielsen et al., 2020	RA + PsA + SpA	10 + 3 + 5	–		Study of the effects of different DMARD on osteoclastogenesis depending on the origin of osteoclast precursors. Of the molecules tested, only TNF-α inhibitors inhibited TRAP secretion after 21 days.
O’Neil et al., 2021	RA	34	n/a*	* osteoclastogenesis performed on cells from 10 individuals	HD monocytes cultured with carbamylated proteins and IgG from RA serum show increased differentiation and resorption.
Oh et al., 2021	RA + AS	n/a	n/a		B7-H3 protein is highly expressed in RA matured osteoclasts compared to HD or AS osteoclasts. Its deficiency decreases osteoclastogenesis, but its inhibition in RA cells does not help to reduce osteoclastogenesis.
Oostlander et al., 2012	CRD	7	7		In patients with Crohn's disease in the presence of T-cells, OC formation is 10 times higher than in HD. Moreover, 2.5 times higher formation of cell clusters is observed at the beginning of the osteoclastogenesis process. No differences between CRD and HD when M-CSF and RANKL are added.
Park et al., 2011	RA + OA	33 + 34	10		IL-15 increases monocyte differentiation about 2.5-fold. If co-cultured with RA fibroblasts pre-stimulated with IL-15, then the increase is 4-fold.
Perpétuo et al., 2017a	early RA	14	18		Early RA vs. HD with no differences in osteoclast numbers on days 7, 14 and 21, same for resorption pits produced by osteoclasts. Total resorption higher in patients on day 14 and 21. Significantly higher resorption after treatment only on day 14; from day 21 onwards is resorption at the level comparable to that of healthy individuals. There were still no OC in the cultures during day 7.
Perpétuo et al., 2017b	AS	30	21		AS vs. HD after 7 and 14 days with no differences in OC numbers (osteoclasts not yet present during day 7), 2 times more OC in HD from day 21. Resorption of AS vs. HD does not differ at any point of culture. However, on day 21, resorption is significantly lower in patients with syndesmophytes.
Perpétuo et al., 2017c	RA	17	–		Induced osteoclastogenesis in RA on day 7 without osteoclasts. After treatment, a significant reduction in the number of osteoclasts on day 14 and 21. Significant reduction in resorption on day 21, but not on day 14.
Raemdonck et al., 2020	RA	n/a*	n/a	* osteoclastogenesis performed on cells from 6 individuals	CCL21 is highly expressed in RA synovium. This chemokine promotes osteoclastogenesis, most notably in the erosive stages of the disease.
Raimondo et al., 2017	Ps + PsA + Allergic dermatitis	10 + 10 + 5	15		Conditioned medium from PsA and PsO skin explants promotes osteoclastogenesis. When osteoclastogenesis was induced from monocytes of psoriatic patients, osteoclastogenesis increased in the group with PASI > 20 compared to PASI < 5 (and this was independent of whether they suffered from PsA or PsO only). In general, more OC is produced from PsA cells than from PsO cells, and the results are simila…
Ren et al., 2015	RA + OA	30 + 5	10		CD200Fc inhibits CD14+ monocyte differentiation in RA patients.
Ritchlin et al., 2003	PsA + RA + OA	29* + 4 + 4	12	*osteoclastogenesis performed on cells from 24 individuals	Spontaneous osteoclastogenesis of PsA cells produces a higher number of osteoclasts than in HD (168 vs. 3.7). Upon addition of M-CSF and RANKL, OC numbers increase in both groups, but overall differentiation remains higher in PsA (similar for resorption). Cultivation after addition of PsA supernatants increases differentiation of HD cells. Patients with erosions develop higher numbers of OCs (225…
Shang et al., 2016	RA	12	10		Induced osteoclastogenesis: 1.66 times more osteoclasts in RA compared to HD, similarly resorption. Curcumin dose-dependently reduces osteoclast differentiation.
Shibuya et al., 2013	RA + OA	10 + 10	4		Overexpression of miRNA223 blocks osteoclast differentiation both in co-cultures with RA and OA cells and in PBMC culture with RANKL or TNF-α alone.
Söderström et al., 2010	RA	4	–		In RA, co-culture of monocytes with NK cells from SF produces more osteoclasts than M-CSF+RANKL stimulation alone.
Song et al., 2021	RA + AS + OA + Gout	20 + 7 + 10 + 8	n/a		In RA and AS, there are more exosomes in the synovium than in OA and gout. The differentiation of osteoclasts from healthy cells is higher in the presence of RA exosomes compared to exosomes of the other diseases studied; this difference is also apparent when the number of exosomes is normalized. RANKL is more highly expressed in RA exosomes.
Sørensen et al., 2022	RA + PsA + SpA	14 + 5 + 9	6		The inhibitor pembrolizumab may induce disease exacerbation: it increases the expression of MCP-1 protein in intermediate monocytes derived from RA SF (but not from RA PB or HD PB).
Takano et al., 2004	RA + OA	7 + 5	–		Cultures without M-CSF + RANKL: osteoclast numbers do not differ between RA and OA. Cultures with M-CSF and RANKL: more osteoclasts (or higher fusion index) in RA. Cultures with other cytokines: more osteoclasts in RA.
Taranta et al., 2004	CD + CD-GFD	17 + 25	21		In HD monocytes, differentiation increases with increasing RANKL 0.5-30 ng/ml. Addition of CD/CD-GFD patient serum increases differentiation compared to the presence of control serum, but only when RANKL is at a concentration of 0.5 ng/ml, not higher. Osteoclasts are formed from day 7 onwards when CD serum is used. When CD-GFD serum is used, osteoclasts are present only on day 14. There is a sign…
Tokunaga et al., 2020	RA	4	12		TGF-β inhibits osteoclast differentiation and resorption. Induced osteoclastogenesis: higher differentiation in RA than HD. Even after TGF-β inhibition, differentiation and resorption remain higher in RA. Reduced OC gene expression was also confirmed (TGF-β inhibits NFATc1 activity upon RANKL-dependent stimulation).
Tortora et al., 2020	pediatric CD + CD-GFD	10 + 5	10		Cannabinoid receptor type 2 agonist reduces osteoclast gene expression. Similar results for TRAP expression and resorption. After the GFD diet, higher expression of CB2 in osteoclasts and reduction of TRAP expression, number and size of osteoclasts. However, there is no correction to the basal level defined by healthy controls.
Tsuboi et al., 2005	RA	5	–		HD monocytes co-cultured with RA nurse-like cells give rise to osteoclasts within 7-14 days, whereas single monocytes form osteoclasts as early as day 7.
Tsushima et al., 2015	RA	7	n/a		RA FLS pre-stimulated by C/EBPβ trigger osteoclast differentiation.
Umar et al., 2021a	RA	n/a	–		miRNA-Let7b as a TLR7 ligand promotes osteoclast differentiation in RA. IRAK4 inhibits TLR7 activation and thus miRNA-Let7b-promoted RA osteoclastogenesis.
Umar et al., 2021b	RA + OA	n/a	–		RA SF contains more CCL25 and CCR9 than OA SF. CCL25 does not increase the expression of NFATC1, but increases the expression of RANK and CTSK and also promotes the differentiation of osteoclasts from RA monocytes.
Vandooren et al., 2009	RA + PsA + SpA	5 + 5 + 5	5		Removal of T-cells from the cultures leads to a significant reduction in the number of differentiated osteoclasts.
Wang et al., 2021	ACPA+ RA + ACPA neg. RA	70 + 37	40		In ACPA+ RA, there is increased expression of the chemokine CXCL2 in both serum (protein expression) and cells (gene expression). CXCL2 increases differentiation and resorption of both RA and HD monocytes.
Xue et al., 2012	PsA + PsO	41 + 20	24		Induced osteoclastogenesis: more osteoclasts are formed in PsA vs. PsO and HD. No differences in osteoclast differentiation between PsO and HD found. No differences in osteoclast number in erosive vs. non-erosive arthritis.
Xue et al., 2020	RA + OA	57 + 28	49		CD14+CD16- monocytes are significantly involved in the differentiation of osteoclasts from RA monocytes. The difference from HD is not due to CD14+CD16+ (they have comparable ability to differentiate). The CD14+CD16- subset in RA is susceptible to Tyro3TK kinase inhibition, in which differentiation is suppressed. Tyro3TK is more highly expressed in RA than in OA and HD.
Yokota et al., 2021	RA	10	10		TNF-α and IL-6 promote RANKL-independent osteoclastogenesis, but in their presence fewer osteoclasts are formed and resorption is lower. OPG blocks RANKL-dependent but not TNF-α and IL-6-dependent osteoclastogenesis. mTSS score and serum CRP are positively correlated with the number of osteoclasts produced under the influence of TNF-α and IL-6. BMD is negatively correlated with the number of RANK…
Zou and Huang and Xu, 2021	RA	47	40		Induced osteoclastogenesis: 3 times more osteoclasts are formed in RA than in HD. After culture with anti-gp130, there is a significant reduction in the number of osteoclasts in RA.

## Sheet: References
Authors, year	Reference	DOI
Adamopoulos et al., 2006	Adamopoulos, I. E., Danks, L., Itonaga, I., Locklin, R. M., Sabokbar, A., Ferguson, D. J. P., & Athanasou, N. A. (2006). Stimulation of osteoclast formation by inflammatory synovial fluid. Virchows Archiv, 449(1), 69–77.	https://doi.org/10.1007/s00428-006-0200-y
Ainola et al., 2008	Ainola, M., Mandelin, J., Liljeström, M., Konttinen, Y. T., & Salo, J. (2008). Imbalanced expression of RANKL and osteoprotegerin mRNA in pannus tissue of rheumatoid arthritis. Clinical and Experimental Rheumatology, 26(2), 240.	–
Al-Bogami et al., 2021	Al-Bogami, M., Bystrom, J., Clanchy, F., Taher, T. E., Mangat, P., Williams, R. O., Jawad, A. S., & Mageed, R. A. (2021). TNFα inhibitors reduce bone loss in rheumatoid arthritis independent of clinical response by reducing osteoclast precursors and IL-20. Rheumatology, 60(2), 947–957.	https://doi.org/10.1093/rheumatology/keaa551
Allard-Chamard et al., 2020	Allard-Chamard, H., Carrier, N., Dufort, P., Durand, M., de Brum-Fernandes, A. J., Boire, G., Komarova, S. V., Dixon, S. J., Harrison, R. E., Manolson, M. F., & Roux, S. (2020). Osteoclasts and their circulating precursors in rheumatoid arthritis: Relationships with disease activity and bone erosions. Bone Reports, 12, 100282.	https://doi.org/10.1016/j.bonr.2020.100282
Ansalone et al., 2021	Ansalone, C., Cole, J., Chilaka, S., Sunzini, F., Sood, S., Robertson, J., Siebert, S., McInnes, I. B., & Goodyear, C. S. (2021). TNF is a homoeostatic regulator of distinct epigenetically primed human osteoclast precursors. Annals of the Rheumatic Diseases, 80(6), 748–757.	https://doi.org/10.1136/annrheumdis-2020-219262
Breedveld et al., 2021	Breedveld, A. C., van Gool, M. M. J., van Delft, M. A. M., van der Laken, C. J., de Vries, T. J., Jansen, I. D. C., & van Egmond, M. (2021). IgA Immune Complexes Induce Osteoclast-Mediated Bone Resorption. Frontiers in Immunology, 12, 2459.	https://doi.org/10.3389/fimmu.2021.651049
Caparbo et al., 2018	Caparbo, V. F., Saad, C. G. S., Moraes, J. C., de Brum-Fernandes, A. J., & Pereira, R. M. R. (2018). Monocytes from male patients with ankylosing spondylitis display decreased osteoclastogenesis and decreased RANKL/OPG ratio. Osteoporosis International, 29(11), 2565–2573.	https://doi.org/10.1007/s00198-018-4629-z
Colucci et al., 2007	Colucci, S., Brunetti, G., Cantatore, F. P., Oranger, A., Mori, G., Quarta, L., Cirulli, N., Mancini, L., Corrado, A., Grassi, F. R., & Grano, M. (2007). Lymphocytes and synovial fluid fibroblasts support osteoclastogenesis through RANKL, TNFα, and IL-7 in an in vitro model derived from human psoriatic arthritis. The Journal of Pathology: A Journal of the Pathological Society of Great Britain and…	https://doi.org/10.1002/path.2153
Cubillos and Krieg and Norgauer, 2016	Cubillos, S., Krieg, N., & Norgauer, J. (2016). Effect of Vitamin D on peripheral blood mononuclear cells from patients with psoriasis vulgaris and psoriatic arthritis. PLoS ONE, 11(4), e0153094.	https://doi.org/10.1371/journal.pone.0153094
Dai and Nishioka and Yudoh, 2004	Dai, S. M., Nishioka, K., & Yudoh, K. (2004). Interleukin (IL) 18 stimulates osteoclast formation through synovial T cells in rheumatoid arthritis: comparison with IL1β and tumour necrosis factor α. Annals of the Rheumatic Diseases, 63(11), 1379–1386.	https://doi.org/10.1136/ard.2003.018481
Degboe et al., 2022	Degboe, Y., Sunzini, F., Sood, S., Bozec, A., Sokolova, M. V., Zekovic, A., McInnes, I. B., Schett, G., & Goodyear, C. S. (2022). Apremilast inhibits inflammatory osteoclastogenesis. Rheumatology, 61(1), 452–461.	https://doi.org/10.1093/rheumatology/keab315
Dickerson et al., 2012	Dickerson, T. J., Suzuki, E., Stanecki, C., Shin, H. S., Qui, H., & Adamopoulos, I. E. (2012). Rheumatoid and pyrophosphate arthritis synovial fibroblasts induce osteoclastogenesis independently of RANKL, TNF and IL-6. Journal of Autoimmunity, 39(4), 369–376.	https://doi.org/https://doi.org/10.1016/j.jaut.2012.06.001
Durand et al., 2011	Durand, M., Boire, G., Komarova, S. V., Dixon, S. J., Sims, S. M., Harrison, R. E., Nabavi, N., Maria, O., Manolson, M. F., Mizianty, M., Kurgan, L., & de Brum-Fernandes, A. J. (2011). The increased in vitro osteoclastogenesis in patients with rheumatoid arthritis is due to increased percentage of precursors and decreased apoptosis - The In Vitro Osteoclast Differentiation in Arthritis (IODA) stu…	https://doi.org/10.1016/j.bone.2010.10.167
Durand et al., 2013	Durand, M., Komarova, S. V., Bhargava, A., Trebec-Reynolds, D. P., Li, K., Fiorino, C., Maria, O., Nabavi, N., Manolson, M. F., Harrison, R. E., Dixon, S. J., Sims, S. M., Mizianty, M. J., Kurgan, L., Haroun, S., Boire, G., De Fatima Lucena-Fernandes, M., & De Brum-Fernandes, A. J. (2013). Monocytes from patients with osteoarthritis display increased osteoclastogenesis and bone resorption: The in…	https://doi.org/10.1002/art.37722
Frommer et al., 2019	Frommer, K. W., Hasseli, R., Schäffler, A., Lange, U., Rehart, S., Steinmeyer, J., Rickert, M., Sarter, K., Zaiss, M. M., Culmsee, C., Ganjam, G., Michels, S., Müller-Ladner, U., & Neumann, E. (2019). Free Fatty Acids in Bone Pathophysiology of Rheumatic Diseases. Frontiers in Immunology, 10, 2757.	https://doi.org/10.3389/fimmu.2019.02757
Fürnrohr et al., 2015	Fürnrohr, B. G., Rhodes, B., Munoz, L. E., Weiß, K., Vyse, T. J., & Schett, G. (2015). Osteoclast differentiation is impaired in a subgroup of SLE patients and correlates inversely with mycophenolate mofetil treatment. International Journal of Molecular Sciences, 16(8), 18825–18835.	https://doi.org/10.3390/ijms160818825
Gengenbacher et al., 2008	Gengenbacher, M., Sebald, H. J., Villiger, P. M., Hofstetter, W., & Seitz, M. (2008). Infliximab inhibits bone resorption by circulating osteoclast precursor cells in patients with rheumatoid arthritis and ankylosing spondylitis. Annals of the Rheumatic Diseases, 67(5), 620–624.	https://doi.org/10.1136/ard.2007.076711
Greisen et al., 2015	Greisen, S. R., Einarsson, H. B., Hvid, M., Hauge, E. M., Deleuran, B., & Kragstrup, T. W. (2015). Spontaneous generation of functional osteoclasts from synovial fluid mononuclear cells as a model of inflammatory osteoclastogenesis. Apmis, 123(9), 779–786.	https://doi.org/10.1111/apm.12416
Guo et al., 2020	Guo, X., Xu, T., Zheng, J., Cui, X., Li, M., Wang, K., Su, M., Zhang, H., Zheng, K., Sun, C., Song, S., & Liu, H. (2020). Accumulation of synovial fluid CD19+CD24hiCD27+ B cells was associated with bone destruction in rheumatoid arthritis. Scientific Reports, 10(1), 1–10.	https://doi.org/10.1038/s41598-020-71362-7
Hase et al., 2008	Hase, H., Kanno, Y., Kojima, H., Sakurai, D., & Kobata, T. (2008). Coculture of osteoclast precursors with rheumatoid synovial fibroblasts induces osteoclastogenesis via transforming growth factor β-mediated down-regulation of osteoprotegerin. Arthritis and Rheumatism, 58(11), 3356–3365.	https://doi.org/10.1002/art.23971
Herman et al., 2008	Herman, S., Müller, R. B., Krönke, G., Zwerina, J., Redlich, K., Hueber, A. J., Gelse, H., Neumann, E., Müller-Ladner, U., & Schett, G. (2008). Induction of osteoclast-associated receptor, a key osteoclast costimulation molecule, in rheumatoid arthritis. Arthritis and Rheumatism, 58(10), 3041–3050.	https://doi.org/10.1002/art.23943
Hirayama et al., 2002	Hirayama, T., Danks, L., Sabokbar, A., & Athanasou, N. A. (2002). Osteoclast formation and activity in the pathogenesis of osteoporosis in rheumatoid arthritis. Rheumatology, 41(11), 1232–1239.	https://doi.org/10.1093/rheumatology/41.11.1232
Hwang et al., 2012	Hwang, S. J., Choi, B., Kang, S. S., Chang, J. H., Kim, Y. G., Chung, Y. H., Sohn, D. H., So, M. W., Lee, C. K., Robinson, W. H., & Chang, E. J. (2012). Interleukin-34 produced by human fibroblast-like synovial cells in rheumatoid arthritis supports osteoclastogenesis. Arthritis Research and Therapy, 14(1), 1–10.	https://doi.org/10.1186/ar3693
Chen et al., 2021	Chen, S., Guo, C., Wang, R., Feng, Z., Liu, Z., Wu, L., Zhao, D., Zheng, S., Chen, F., Zhang, D., Xu, J., Zhu, J., Chen, X., Li, Z., Wise, C. M., Li, J., & Wang, X. Y. (2021). Monocytic MDSCs skew Th17 cells toward a pro-osteoclastogenic phenotype and potentiate bone erosion in rheumatoid arthritis. Rheumatology, 60(5), 2409–2420.	https://doi.org/10.1093/rheumatology/keaa625
Ikić et al., 2014	Ikić, M., Jajić, Z., Lazić, E., Ivčević, S., Grubišić, F., Marušić, A., Kovačić, N., & Grčević, D. (2014). Association of systemic and intra-articular osteoclastogenic potential, pro-inflammatory mediators and disease activity with the form of inflammatory arthritis. International Orthopaedics, 38(1), 183–192.	https://doi.org/10.1007/s00264-013-2121-0
Im et al., 2009	Im, C. H., Kang, E. H., Ki, J. Y., Shin, D. W., Choi, H. J., Chang, E. J., Lee, E. Y., Lee, Y. J., Lee, E. B., Kim, H. H., & Song, Y. W. (2009). Receptor activator of nuclear factor kappa B ligand-mediated osteoclastogenesis is elevated in ankylosing spondylitis. Clinical and Experimental Rheumatology, 27(4), 620–625.	–
Ishida et al., 2009	Ishida, S., Yamane, S., Nakano, S., Yanagimoto, T., Hanamoto, Y., Maeda-Tanimura, M., Toyosaki-Maeda, T., Ishizaki, J., Matsuo, Y., Fukui, N., Itoh, T., Ochi, T., & Suzuki, R. (2009). The interaction of monocytes with rheumatoid synovial cells is a key step in LIGHT‐mediated inflammatory bone destruction. Immunology, 128(1pt2), e315–e324.	https://doi.org/10.1111/j.1365-2567.2008.02965.x
Jin et al., 2015	Jin, H. M., Kee, S. J., Cho, Y. N., Kang, J. H., Kim, M. J., Jung, H. J., Park, K. J., Kim, T. J., Lee, S. Il, Choi, H., Koh, J. T., Kim, N., & Park, Y. W. (2015). Dysregulated osteoclastogenesis is related to natural killer T cell dysfunction in rheumatoid arthritis. Arthritis & Rheumatology, 67(10), 2639–2650.	https://doi.org/10.1002/art.39244
Kar et al., 2021	Kar, S., Gupta, R., Malhotra, R., Sharma, V., Farooque, K., Kumar, V., Chakraborty, S., & Mitra, D. K. (2021). Interleukin-9 facilitates osteoclastogenesis in rheumatoid arthritis. International Journal of Molecular Sciences, 22(19), 10397.	https://doi.org/10.3390/ijms221910397
Kim et al., 2007	Kim, K. W., Cho, M. La, Lee, S. H., Oh, H. J., Kang, C. M., Ju, J. H., Min, S. Y., Cho, Y. G., Park, S. H., & Kim, H. Y. (2007). Human rheumatoid synovial fibroblasts promote osteoclastogenic activity by activating RANKL via TLR-2 and TLR-4 activation. Immunology Letters, 110(1), 54–64.	https://doi.org/10.1016/j.imlet.2007.03.004
Kim et al., 2009	Kim, K. W., Cho, M. La, Oh, H. J., Kim, H. R., Kang, C. M., Heo, Y. M., Lee, S. H., & Kim, H. Y. (2009). TLR-3 enhances osteoclastogenesis through upregulation of RANKL expression from fibroblast-like synoviocytes in patients with rheumatoid arthritis. Immunology Letters, 124(1), 9–17.	https://doi.org/10.1016/j.imlet.2009.02.006
Kim et al., 2011	Kim, H. R., Kim, K. W., Jung, H. G., Yoon, K. S., Oh, H. J., Cho, M. La, & Lee, S. H. (2011). Macrophage migration inhibitory factor enhances osteoclastogenesis through upregulation of RANKL expression from fibroblast-like synoviocytes in patients with rheumatoid arthritis. Arthritis Research and Therapy, 13(2), 1–13.	https://doi.org/10.1186/ar3279
Kim et al., 2012a	Kim, J. Y., Lee, E. Y., Lee, E. B., Lee, Y. J., Yoo, H. J., Choi, J., & Song, Y. W. (2012). Atorvastatin inhibits osteoclastogenesis by decreasing the expression of RANKL in the synoviocytes of rheumatoid arthritis. Arthritis Research and Therapy, 14(4), 1–9.	https://doi.org/10.1186/ar4018
Kim et al., 2012b	Kim, K. W., Kim, H. R., Park, J. Y., Park, J. S., Oh, H. J., Woo, Y. J., Park, M. K., Cho, M. La, & Lee, S. H. (2012). Interleukin‐22 promotes osteoclastogenesis in rheumatoid arthritis through induction of RANKL in human synovial fibroblasts. Arthritis and Rheumatism, 64(4), 1015–1023.	https://doi.org/10.1002/art.33446
Kim et al., 2015a	Kim, K. W., Kim, H. R., Kim, B. M., Cho, M. La, & Lee, S. H. (2015). Th17 cytokines regulate osteoclastogenesis in rheumatoid arthritis. American Journal of Pathology, 185(11), 3011–3024.	https://doi.org/10.1016/j.ajpath.2015.07.017
Kim H. R. et al., 2015b	Kim, H. R., Kim, K. W., Kim, B. M., Cho, M. La, & Lee, S. H. (2015). The effect of vascular endothelial growth factor on osteoclastogenesis in rheumatoid arthritis. PLoS ONE, 10(4), e0124909.	https://doi.org/10.1371/journal.pone.0124909
Kim et al., 2019a	Kim, H. R., Kim, K. W., Kim, B. M., Lee, K. A., & Lee, S. H. (2019). N-acetyl-l-cysteine controls osteoclastogenesis through regulating Th17 differentiation and RANKL in rheumatoid arthritis. The Korean journal of internal medicine, 34(1), 210.	https://doi.org/10.3904/kjim.2016.329
Kim et al., 2019b	Kim, H. R., Kim, B. M., Won, J. Y., Lee, K. A., Ko, H. M., Kang, Y. S., Lee, S. H., & Kim, K. W. (2019). Quercetin, a Plant Polyphenol, Has Potential for the Prevention of Bone Destruction in Rheumatoid Arthritis. Journal of Medicinal Food, 22(2), 152–161.	https://doi.org/10.1089/jmf.2018.4259
Kim et al., 2019c	Kim, H. R., Kim, K. W., Kim, B. M., Won, J. Y., Min, H. K., Lee, K. A., Kim, T. Y., & Lee, S. H. (2019). Regulation of Th17 cytokine-induced osteoclastogenesis via SKI306X in rheumatoid arthritis. Journal of Clinical Medicine, 8(7), 1012.	https://doi.org/10.3390/jcm8071012
Kim et al., 2021a	Kim, K. W., Kim, B. M., Won, J. Y., Min, H. K., Lee, S. J., Lee, S. H., & Kim, H. R. (2021). Tocotrienol regulates osteoclastogenesis in rheumatoid arthritis. Korean Journal of Internal Medicine, 36(Suppl1), S273.	https://doi.org/10.3904/KJIM.2019.372
Kim et al., 2021b	Kim, K. W., Kim, B. M., Won, J. Y., Min, H. K., Lee, K. A., Lee, S. H., & Kim, H. R. (2021). Regulation of osteoclastogenesis by mast cell in rheumatoid arthritis. Arthritis Research and Therapy, 23(1), 1–13.	https://doi.org/10.1186/s13075-021-02491-1
Korkosz et al., 2018	Korkosz, M., Czepiel, M., Guła, Z., Stec, M., Wȩglarczyk, K., Rutkowska-Zapała, M., Gruca, A., Lenart, M., Baran, J., Gasowski, J., Błyszczuk, P., & Siedlar, M. (2018). Sera of patients with axial spondyloarthritis (axSpA) enhance osteoclastogenic potential of monocytes isolated from healthy individuals. BMC Musculoskeletal Disorders, 19(1), 1–9.	https://doi.org/10.1186/s12891-018-2356-4
Kragstrup et al., 2016	Kragstrup, T. W., Greisen, S. R., Nielsen, M. A., Rhodes, C., Stengaard-Pedersen, K., Hetland, M. L., Hørslev-Petersen, K., Junker, P., Østergaard, M., Hvid, M., Vorup-Jensen, T., Robinson, W. H., Sokolove, J., & Deleuran, B. (2016). The interleukin-20 receptor axis in early rheumatoid arthritis: Novel links between disease-associated autoantibodies and radiographic progression. Arthritis Researc…	https://doi.org/10.1186/s13075-016-0964-7
Kragstrup et al., 2019	Kragstrup, T. W., Adams, M., Lomholt, S., Nielsen, M. A., Heftdal, L. D., Schafer, P., & Deleuran, B. (2019). IL-12/IL-23p40 identified as a downstream target of apremilast in ex vivo models of arthritis. Therapeutic Advances in Musculoskeletal Disease, 11, 1759720X19828669.	https://doi.org/10.1177/1759720X19828669
Krishnamurthy et al., 2016	Krishnamurthy, A., Joshua, V., Hensvold, A. H., Jin, T., Sun, M., Vivar, N., Ytterberg, A. J., Engström, M., Fernandes-Cerqueira, C., Amara, K., Magnusson, M., Wigerblad, G., Kato, J., Jiménez-Andrade, J. M., Tyson, K., Rapecki, S., Lundberg, K., Catrina, S. B., Jakobsson, P. J., Svensson, C., Malmström, V., Klareskog, L., Wähämaa, H., Catrina, A. I. (2016). Identification of a novel chemokine-de…	https://doi.org/10.1136/annrheumdis-2015-208093
Krishnamurthy et al., 2019	Krishnamurthy, A., Ytterberg, A. J., Sun, M., Sakuraba, K., Steen, J., Joshua, V., Tarasova, N. K., Malmström, V., Wähämaa, H., Réthi, B., & Catrina, A. I. (2019). Citrullination Controls Dendritic Cell Transdifferentiation into Osteoclasts. The Journal of Immunology, 202(11), 3143–3150.	https://doi.org/10.4049/jimmunol.1800534
Kwok et al., 2012	Kwok, S. K., Cho, M. La, Park, M. K., Oh, H. J., Park, J. S., Her, Y. M., Lee, S. Y., Youn, J., Ju, J. H., Park, K. S., Kim, S. Il, Kim, H. Y., & Park, S. H. (2012). Interleukin‐21 promotes osteoclastogenesis in humans with rheumatoid arthritis and in mice with collagen‐induced arthritis. Arthritis and Rheumatism, 64(3), 740–751.	https://doi.org/10.1002/art.33390
Lee et al., 2004	Lee, C. K., Eun, Y. L., Son, M. C., Se, H. M., Yoo, B., & Moon, H. B. (2004). Effects of disease‐modifying antirheumatic drugs and antiinflammatory cytokines on human osteoclastogenesis through interaction with receptor activator of nuclear factor κB, osteoprotegerin, and receptor activator of nuclear factor κB ligand. Arthritis and Rheumatism, 50(12), 3831–3843.	https://doi.org/10.1002/art.20637
Lee et al., 2016	Lee, E. J., So, M. W., Hong, S., Kim, Y. G., Yoo, B., & Lee, C. K. (2016). Interleukin-33 acts as a transcriptional repressor and extracellular cytokine in fibroblast-like synoviocytes in patients with rheumatoid arthritis. Cytokine, 77, 35–43.	https://doi.org/10.1016/j.cyto.2015.10.005
Lee et al., 2019	Lee, K. A., Kim, K. W., Kim, B. M., Won, J. Y., Min, H. K., Lee, D. W., Kim, H. R., & Lee, S. H. (2019). Promotion of osteoclastogenesis by IL-26 in rheumatoid arthritis. Arthritis Research and Therapy, 21(1), 1–13.	https://doi.org/10.1186/s13075-019-2070-0
Lee et al., 2020	Lee, W. S., Kato, M., Sugawara, E., Kono, M., Kudo, Y., Kono, M., Fujieda, Y., Bohgaki, T., Amengual, O., Oku, K., Yasuda, S., Onodera, T., Iwasaki, N., & Atsumi, T. (2020). Protective Role of Optineurin Against Joint Destruction in Rheumatoid Arthritis Synovial Fibroblasts. Arthritis and Rheumatology, 72(9), 1493–1504.	https://doi.org/10.1002/art.41290
Lin et al., 2019	Lin, S.H., Ho, J. C., Li, S. C., Chen, J. F., Hsiao, C. C., & Lee, C. H. (2019). MiR-146a-5p Expression in Peripheral CD14+ Monocytes from Patients with Psoriatic Arthritis Induces Osteoclast Activation, Bone Resorption, and Correlates with Clinical Response. Journal of Clinical Medicine, 8(1), 110.	https://doi.org/10.3390/jcm8010110
Lin et al., 2020	Lin, S. H., Ho, J. C., Li, S. C., Cheng, Y. W., Yang, Y. C., Chen, J. F., Hsu, C. Y., Nakano, T., Wang, F. S., Yang, M. Y., Lee, C. H., & Hsiao, C. C. (2020). Upregulation of mir-941 in circulating cd14+ monocytes enhances osteoclast activation via wnt16 inhibition in patients with psoriatic arthritis. International Journal of Molecular Sciences, 21(12), 4301.	https://doi.org/10.3390/ijms21124301
Lin et al., 2022	Lin, S. H., Ho, J. C., Li, S. C., Cheng, Y. W., Hsu, C. Y., Chou, W. Y., Hsiao, C. C., & Lee, C. H. (2022). TNF-α Activating Osteoclasts in Patients with Psoriatic Arthritis Enhances the Recruitment of Osteoclast Precursors: A Plausible Role of WNT5A-MCP-1 in Osteoclast Engagement in Psoriatic Arthritis. International Journal of Molecular Sciences, 23(2), 921.	https://doi.org/10.3390/ijms23020921
Liu et al., 2019	Liu, W., Wang, P., Xie, Z., Wang, S., Ma, M., Li, J., Li, M., Cen, S., Tang, S., Zheng, G., Ye, G., Wu, X., Wu, Y., & Shen, H. (2019). Abnormal inhibition of osteoclastogenesis by mesenchymal stem cells through the miR-4284/CXCL5 axis in ankylosing spondylitis. Cell Death and Disease, 10(3), 1–11.	https://doi.org/10.1038/s41419-019-1448-x
Lomholt et al., 2018	Lomholt, S., Mellemkjaer, A., Iversen, M. B., Pedersen, S. B., & Kragstrup, T. W. (2018). Resveratrol displays anti-inflammatory properties in an ex vivo model of immune mediated inflammatory arthritis. BMC Rheumatology, 2(1), 1–10.	https://doi.org/10.1186/s41927-018-0036-5
Luukkonen et al., 2022	Luukkonen, J., Huhtakangas, J., Palosaari, S., Tuukkanen, J., Vuolteenaho, O., & Lehenkari, P. (2022). Preliminary Report: Osteoarthritis and Rheumatoid Arthritis Synovial Fluid Increased Osteoclastogenesis In Vitro by Monocyte Differentiation Pathway Regulating Cytokines. Mediators of Inflammation.	https://doi.org/10.1155/2022/2606916
Ma et al., 2019	Ma, J. Da, Jing, J., Wang, J. W., Mo, Y. Q., Li, Q. H., Lin, J. Z., Chen, L. F., Shao, L., Miossec, P., & Dai, L. (2019). Activation of the Peroxisome Proliferator–Activated Receptor γ Coactivator 1β/NFATc1 Pathway in Circulating Osteoclast Precursors Associated With Bone Destruction in Rheumatoid Arthritis. Arthritis and Rheumatology, 71(8), 1252–1264.	https://doi.org/10.1002/art.40868
Mahoney et al., 2011	Mahoney, D. J., Swales, C., Athanasou, N. A., Bombardieri, M., Pitzalis, C., Kliskey, K., Sharif, M., Day, A. J., Milner, C. M., & Sabokbar, A. (2011). TSG‐6 inhibits osteoclast activity via an autocrine mechanism and is functionally synergistic with osteoprotegerin. Arthritis and Rheumatism, 63(4), 1034–1043.	https://doi.org/10.1002/art.30201
Marton et al., 2017	Marton, N., Kovács, O. T., Baricza, E., Kittel, Á., Győri, D., Mócsai, A., Meier, F. M. P., Goodyear, C. S., McInnes, I. B., Buzás, E. I., & Nagy, G. (2017). Extracellular vesicles regulate the human osteoclastogenesis: divergent roles in discrete inflammatory arthropathies. Cellular and Molecular Life Sciences, 74(19), 3599–3611.	https://doi.org/10.1007/s00018-017-2535-8
Meednu et al., 2016	Meednu, N., Zhang, H., Owen, T., Sun, W., Wang, V., Cistrone, C., Rangel-Moreno, J., Xing, L., & Anolik, J. H. (2016). Production of RANKL by memory B cells: a link between B cells and bone erosion in rheumatoid arthritis. Arthritis and Rheumatology, 68(4), 805–816.	https://doi.org/10.1002/art.39489
Min et al., 2021	Min, H. K., Kim, S., Lee, J. Y., Kim, K. W., Lee, S. H., & Kim, H. R. (2021). IL-18 binding protein suppresses IL-17-induced osteoclastogenesis and rectifies type 17 helper T cell / regulatory T cell imbalance in rheumatoid arthritis. Journal of Translational Medicine, 19(1), 1–9.	https://doi.org/10.1186/s12967-021-03071-2
Miranda-Carús et al., 2006	Miranda-Carús, M. E., Benito-Miguel, M., Balsa, A., Cobo-Ibáñez, T., Pérez De Ayala, C., Pascual-Salcedo, D., & Martín-Mola, E. (2006). Peripheral blood T lymphocytes from patients with early rheumatoid arthritis express RANKL and interleukin‐15 on the cell surface and promote osteoclastogenesis in autologous monocytes. Arthritis and Rheumatism, 54(4), 1151–1164.	https://doi.org/10.1002/art.21731
Mori et al., 2007	Mori, G., Cantatore, F. P., Brunetti, G., Oranger, A., Colaianni, G., Quarta, L., Corrado, A., Colucci, S., & Grano, M. (2007). Synovial fluid fibroblasts and lymphocytes support the osteoclastogenesis in human psoriatic arthritis. Annals of the New York Academy of Sciences, 1117(1), 159–164.	https://doi.org/10.1196/annals.1402.013
Nakano et al., 2004	Nakano, K., Okada, Y., Saito, K., & Tanaka, Y. (2004). Induction of RANKL expression and osteoclast maturation by the binding of fibroblast growth factor 2 to heparan sulfate proteoglycan on rheumatoid synovial fibroblasts. Arthritis and Rheumatism, 50(8), 2450–2458.	https://doi.org/10.1002/art.20367
Nielsen et al., 2020	Nielsen, M. A., Lomholt, S., Mellemkjær, A., Andersen, M. N., Buckley, C. D., & Kragstrup, T. W. (2020). Responses to Cytokine Inhibitors Associated with Cellular Composition in Models of Immune‐Mediated Inflammatory Arthritis. ACR Open Rheumatology, 2(1), 3–10.	https://doi.org/10.1002/acr2.11094
O’Neil et al., 2021	O’Neil, L. J., Oliveira, C. B., Sandoval-Heglund, D., Barrera-Vargas, A., Merayo-Chalico, J., Aguirre-Aguilar, E., Kaplan, M. J., & Carmona-Rivera, C. (2021). Anti-Carbamylated LL37 Antibodies Promote Pathogenic Bone Resorption in Rheumatoid Arthritis. Frontiers in Immunology, 3690.	https://doi.org/10.3389/fimmu.2021.715997
Oh et al., 2021	Oh, Y., Park, R., Kim, S. Y., Park, S. ho, Jo, S., Kim, T. H., & Ji, J. D. (2021). B7–H3 regulates osteoclast differentiation via type I interferon-dependent IDO induction. Cell Death and Disease, 12(11), 1–14.	https://doi.org/10.1038/s41419-021-04275-6
Oostlander et al., 2012	Oostlander, A. E., Everts, V., Schoenmaker, T., Bravenboer, N., Van Vliet, S. J., Van Bodegraven, A. A., Lips, P., & De Vries, T. J. (2012). T cell‐mediated increased osteoclast formation from peripheral blood as a mechanism for crohn’s disease‐associated bone loss. Journal of Cellular Biochemistry, 113(1), 260–268.	https://doi.org/10.1002/jcb.23352
Park et al., 2011	Park, M. K., Her, Y. M., Cho, M. La, Oh, H. J., Park, E. M., Kwok, S. K., Ju, J. H., Park, K. S., Min, D. S., Kim, H. Y., & Park, S. H. (2011). IL-15 promotes osteoclastogenesis via the PLD pathway in rheumatoid arthritis. Immunology Letters, 139(1–2), 42–51.	https://doi.org/10.1016/j.imlet.2011.04.013
Perpétuo et al., 2017a	Perpétuo, I. P., Caetano-Lopes, J., Rodrigues, A. M., Campanilho-Marques, R., Ponte, C., Canhão, H., Ainola, M., & Fonseca, J. E. (2017). Methotrexate and low-dose prednisolone downregulate osteoclast function by decreasing receptor activator of nuclear factor-κβ expression in monocytes from patients with early rheumatoid arthritis. RMD Open, 3(1), e000365.	https://doi.org/10.1136/rmdopen-2016-000365
Perpétuo et al., 2017b	Perpétuo, I. P., Caetano-Lopes, J., Vieira-Sousa, E., Campanilho-Marques, R., Ponte, C., Khmelinskii, N., Canhão, H., Ainola, M., & Fonseca, J. E. (2017). Ankylosing spondylitis patients have impaired osteoclast gene expression in circulating osteoclast precursors. Frontiers in Medicine, 4, 5.	https://doi.org/10.3389/fmed.2017.00005
Perpétuo et al., 2017c	Perpétuo, I. P., Caetano-Lopes, J., Rodrigues, A. M., Campanilho-Marques, R., Ponte, C., Canhão, H., Ainola, M., & Fonseca, J. E. (2017). Effect of tumor necrosis factor inhibitor therapy on osteoclasts precursors in rheumatoid arthritis. BioMed Research International.	https://doi.org/10.1155/2017/2690402
Raemdonck et al., 2020	Van Raemdonck, K., Umar, S., Palasiewicz, K., Volkov, S., Volin, M. V., Arami, S., Chang, H. J., Zanotti B., Sweiss, N., Shahrara, S. (2020). CCL21/CCR7 signaling in macrophages promotes joint inflammation and Th17-mediated osteoclast formation in rheumatoid arthritis. Cellular and Molecular Life Sciences, 77(7), 1387-1399.	https://doi.org/10.1007/s00018-019-03235-w
Raimondo et al., 2017	Raimondo, A., Lembo, S., Caprio, R. Di, Donnarumma, G., Monfrecola, G., Balato, N., Ayala, F., & Balato, A. (2017). Psoriatic cutaneous inflammation promotes human monocyte differentiation into active osteoclasts, facilitating bone damage. European Journal of Immunology, 47(6), 1062–1074.	https://doi.org/10.1002/eji.201646774
Ren et al., 2015	Ren, Y., Yang, B., Yin, Y., Leng, X., Jiang, Y., Zhang, L., Li, Y., Li, X., Zhang, F., He, W., Zhang, X., & Cao, X. (2015). Aberrant CD200/CD200R1 expression and its potential role in Th17 cell differentiation, chemotaxis and osteoclastogenesis in rheumatoid arthritis. Rheumatology, 54(4), 712–721.	https://doi.org/10.1093/rheumatology/keu362
Ritchlin et al., 2003	Ritchlin, C. T., Haas-Smith, S. A., Li, P., Hicks, D. G., & Schwarz, E. M. (2003). Mechanisms of TNF-α- and RANKL-mediated osteoclastogenesis and bone resorption in psoriatic arthritis. The Journal of Clinical Investigation, 111(6), 821–831.	https://doi.org/10.1172/JCI200316069
Shang et al., 2016	Shang, W., Zhao, L. J., Dong, X. L., Zhao, Z. M., Li, J., Zhang, B. B., & Cai, H. (2016). Curcumin inhibits osteoclastogenic potential in PBMCs from rheumatoid arthritis patients via the suppression of MAPK/RANK/c-Fos/NFATc1 signaling pathways. Molecular Medicine Reports, 14(4), 3620–3626.	https://doi.org/10.3892/mmr.2016.5674
Shibuya et al., 2013	Shibuya, H., Nakasa, T., Adachi, N., Nagata, Y., Ishikawa, M., Deie, M., Suzuki, O., & Ochi, M. (2013). Overexpression of microRNA-223 in rheumatoid arthritis synovium controls osteoclast differentiation. Modern Rheumatology, 23(4), 674–685.	https://doi.org/10.1007/s10165-012-0710-1
Söderström et al., 2010	Söderström, K., Stein, E., Colmenero, P., Purath, U., Müller-Ladner, U., De Matos, C. T., Tarner, I. H., Robinson, W. H., & Engleman, E. G. (2010). Natural killer cells trigger osteoclastogenesis and bone destruction in arthritis. Proceedings of the National Academy of Sciences, 107(29), 13028–13033.	https://doi.org/10.1073/pnas.1000546107
Song et al., 2021	Song, J. E., Kim, J. S., Shin, J. H., Moon, K. W., Park, J. K., Park, K. S., & Lee, E. Y. (2021). Role of synovial exosomes in osteoclast differentiation in inflammatory arthritis. Cells, 10(1), 120.	https://doi.org/10.3390/cells10010120
Sørensen et al., 2022	Sørensen, A. S., Andersen, M. N., Juul-Madsen, K., Broksø, A. D., Skejø, C., Schmidt, H., Vorup-Jensen, T., & Kragstrup, T. W. (2022). Tumor necrosis factor alpha neutralization attenuates immune checkpoint inhibitor-induced activation of intermediate monocytes in synovial fluid mononuclear cells from patients with inflammatory arthritis. Arthritis Research and Therapy, 24(1), 1–14.	https://doi.org/10.1186/s13075-022-02737-6
Takano et al., 2004	Takano, H., Tomita, T., Toyosaki-Maeda, T., Maeda-Tanimura, M., Tsuboi, H., Takeuchi, E., Kaneko, M., Shi, K., Takahi, K., Myoui, A., Yoshikawa, H., Takahashi, T., Suzuki, R., & Ochi, T. (2004). Comparison of the activities of multinucleated bone-resorbing giant cells derived from CD14-positive cells in the synovial fluids of rheumatoid arthritis and osteoarthritis patients. Rheumatology, 43(4), …	https://doi.org/10.1093/rheumatology/keh077
Taranta et al., 2004	Taranta, A., Fortunati, D., Longo, M., Rucci, N., Iacomino, E., Aliberti, F., Facciuto, E., Migliaccio, S., Bardella, M. T., Dubini, A., Borghi, M. O., Saraifoger, S., Teti, A., & Bianchi, M. L. (2004). Imbalance of osteoclastogenesis-regulating factors in patients with celiac disease. Journal of Bone and Mineral Research, 19(7), 1112–1121.	https://doi.org/10.1359/JBMR.040319
Tokunaga et al., 2020	Tokunaga, T., Mokuda, S., Kohno, H., Yukawa, K., Kuranobu, T., Oi, K., Yoshida, Y., Hirata, S., & Sugiyama, E. (2020). Tgfβ1 regulates human rankl-induced osteoclastogenesis via suppression of nfatc1 expression. International Journal of Molecular Sciences, 21(3), 800.	https://doi.org/10.3390/ijms21030800
Tortora et al., 2020	Tortora, C., Punzo, F., Argenziano, M., Di Paola, A., Tolone, C., Strisciuglio, C., & Rossi, F. (2020). The Role of Cannabinoid Receptor Type 2 in the Bone Loss Associated With Pediatric Celiac Disease. Journal of Pediatric Gastroenterology and Nutrition, 71(5), 633–640.	https://doi.org/10.1097/MPG.0000000000002863
Tsuboi et al., 2005	Tsuboi, H., Udagawa, N., Hashimoto, J., Yoshikawa, H., Takahashi, N., & Ochi, T. (2005). Nurse‐like cells from patients with rheumatoid arthritis support the survival of osteoclast precursors via macrophage colony‐stimulating factor production. Arthritis and Rheumatism, 52(12), 3819–3828.	https://doi.org/10.1002/art.21425
Tsushima et al., 2015	Tsushima, H., Okazaki, K., Ishihara, K., Ushijima, T., & Iwamoto, Y. (2015). CCAAT/enhancer-binding protein β promotes receptor activator of nuclear factor-kappa-B ligand (RANKL) expression and osteoclast formation in the synovium in rheumatoid arthritis. Arthritis Research and Therapy, 17(1), 31.	https://doi.org/10.1186/s13075-015-0532-6
Umar et al., 2021a	Umar, S., Palasiewicz, K., Van Raemdonck, K., Volin, M. V., Romay, B., Amin, M. A., Zomorrodi, R. K., Arami, S., Gonzalez, M., Rao, V., Zanotti, B., Fox, D. A., Sweiss, N., & Shahrara, S. (2021). IRAK4 inhibition: a promising strategy for treating RA joint inflammation and bone erosion. Cellular and Molecular Immunology, 18(9), 2199–2210.	https://doi.org/10.1038/s41423-020-0433-8
Umar et al., 2021b	Umar, S., Palasiewicz, K., Van Raemdonck, K., Volin, M. V., Romay, B., Ahmad, I., Tetali, C., Sweiss, N., Amin, M. A., Zomorrodi, R. K., & Shahrara, S. (2021b). CCL25 and CCR9 is a unique pathway that potentiates pannus formation by remodeling RA macrophages into mature osteoclasts. European Journal of Immunology, 51(4), 903–914.	https://doi.org/10.1002/eji.202048681
Vandooren et al., 2009	Vandooren, B., Melis, L., Veys, E. M., Tak, P. P., & Baeten, D. (2009). In vitro spontaneous osteoclastogenesis of human peripheral blood mononuclear cells is not crucially dependent on t lymphocytes. Arthritis and Rheumatism, 60(4), 1020–1025.	https://doi.org/10.1002/art.24413
Wang et al., 2021	Wang, H., Li, J., Xu, Z., Wu, F., Zhang, H., Yang, C., Chen, J., Ding, B., Sui, X., Guo, Z., Li, Y., & Dai, Z. (2021). Undercarboxylated osteocalcin inhibits the early differentiation of osteoclast mediated by Gprc6a. PeerJ, 9, e10898.	https://doi.org/10.7717/peerj.10898
Xue et al., 2012	Xue, Y., Jiang, L., Cheng, Q., Chen, H., Yu, Y., Lin, Y., Yang, X., Kong, N., Zhu, X., Xu, X., Wan, W., & Zou, H. (2012). Adipokines in psoriatic arthritis patients: the correlations with osteoclast precursors and bone erosions. PLoS ONE, 7(10), e46740.	https://doi.org/10.1371/journal.pone.0046740
Xue et al., 2020	Xue, J., Xu, L., Zhu, H., Bai, M., Li, X., Zhao, Z., Zhong, H., Cheng, G., Li, X., Hu, F., & Su, Y. (2020). CD14+CD16-monocytes are the main precursors of osteoclasts in rheumatoid arthritis via expressing Tyro3TK. Arthritis Research and Therapy, 22(1), 1–11.	https://doi.org/10.1186/s13075-020-02308-7
Yokota et al., 2021	Yokota, K., Sato, K., Miyazaki, T., Aizaki, Y., Tanaka, S., Sekikawa, M., Kozu, N., Kadono, Y., Oda, H., & Mimura, T. (2021). Characterization and Function of Tumor Necrosis Factor and Interleukin-6–Induced Osteoclasts in Rheumatoid Arthritis. Arthritis and Rheumatology, 73(7), 1145–1154.	https://doi.org/10.1002/art.41666
Zou and Huang and Xu, 2021	Zou, R., Huang, X., & Xu, P. (2021). The study of gp130/the inflammatory factors regulating osteoclast differentiation in rheumatoid arthritis. Biochemistry and Biophysics Reports, 26, 100934.	https://doi.org/10.1016/j.bbrep.2021.100934

## Sheet: Abbreviations
Abbreviation	Full name
1,25(OH)2D3	calcitriol
ACP5	acid phosphatase 5, tartrate resistant gene
ACPA	anti-citrullinated protein antibodies
ACPA+	anti-citrullinated protein antibodies positive
anti-CD40	cluster of differentiation 40 antibody
anti-gp130	glycoprotein 130 antibody
anti-RANKL	receptor activator of nuclear factor-kappaB ligand antibody
APR	apremilast
AS	ankylosing spondylitis
AxSpA	axial spondyloarthritis
B7-H3	B7 homolog 3 protein
BMD	bone mineral density
BMMC	bone marrow mononuclear cells
C/EBPβ	CCAAT/enhancer binding protein β
CB2	cannabinoid receptor type 2
CCL21	chemokine ligand 21
CCL25	chemokine ligand 25
CCR9	C-C motif chemokine receptor 9
CD	celiac disease
CD11c+	integrin alpha X chain protein positive cells
CD14+	cluster of differentiation 14 positive cells
CD16-	cluster of differentiation 16 negative cells
CD16+	cluster of differentiation 16 positive cells
CD19+	cluster of differentiation 19 positive cells
CD200Fc	soluble cluster of differentiation 200 fusion protein
CD24hi	cluster of differentiation 24 highly expressing cells
CD27+	cluster of differentiation 27 positive cells
CD-GFD	celiac disease treated with gluten-free diet
CLCN7	chloride channel 7
CRD	Crohn's disease
CRP	c-reactive protein
CTSK	cathepsin K
CTSK	cathepsin K gene
CXCL2	chemokine ligand 2
DAS28	disease activity score-28
DAS28CRP	disease activity score-28 with c-reactive protein
DC-STAMP	dendritic cell-specific transmembrane protein
DMARD	disease modifying antirheumatic drugs
DMEM	Dulbecco's modified Eagle medium
EM	electron microscopy
FBS	fetal bovine serum
FFA	free fatty acids
FLS	fibroblast-like synoviocytes
GFD	gluten-free diet
HD	healthy donors
iDC	immature dendritic cells
IgA	immunoglobulin A
IgG	immunoglobulin G
IL-15	interleukin 15
IL-17	interleukin 17
IL-17a	interleukin 17a
IL-18BP	interleukin 18 binding protein
IL-1β	interleukin 1 beta
IL-20	interleukin 20
IL-21	interleukin 21
IL-21R	interleukin 21 receptor
IL-22	interleukin 22
IL-24	interleukin 24
IL-26	interleukin 26
IL-33	interleukin 33
IL-34	interleukin 34
IL-6	interleukin 6
IL-8	interleukin 8
IL-9	interleukin 9
IMDM	Iscove's modified Dulbecco's medium
IRAK4	interleukin-1 receptor-associated kinase 4
LIGHT	tumor necrosis factor superfamily member 14
MCP-1	monocyte chemoattractant protein 1
M-CSF	macrophage colony-stimulating factor
MDC	myeloid dendritic cells
MEM	minimum essential medium Eagle
MIF	macrophage migration inhibitory factor
miRNA223	micro-ribonucleic acid 223
miRNA941	micro-ribonucleic acid 941
miRNA-Let7b	micro-ribonucleic acid Let7b
miRNAs	micro-ribonucleic acids
MMF	mycophenolate mofetil
MMP-12	matrix metallopeptidase 12
MMP-9	matrix metallopeptidase 9
MSC	mesenchymal stem cells
mTSS	modified total Sharp score
n/a	not available
NAC	N-acetyl-l-cysteine
NET	neutrophil extracellular traps
NFATC1	nuclear factor of activated T cells 1 gene
NFATc1	nuclear factor of activated T cells 1 protein
NK	natural killer cells
OA	osteoarthritis
OC	osteoclasts
OPG	osteoprotegerin
OSCAR	osteoclast-associated receptor
PASI	psoriasis area severity index
PB	peripheral blood
PBM	peripheral blood monocytes
PBMC	peripheral blood mononuclear cells
PMA	phorbol 12-myristate 13-acetate
PPA	pyrophosphate arthropathy
pre-PsA	patients with psoriatic skin disease and signs of joint involvement based on symptoms and imaging, but no PsA
PsA	psoriatic arthritis
PsO	psoriasis
PsV	psoriasis vulgaris
RA	rheumatoid arthritis
RANK	receptor activator of nuclear factor-kappaB
RANK-Fc	receptor activator of nuclear factor-kappaB antibody
RANKL	receptor activator of nuclear factor-kappaB ligand
RAW 264.7	murine macrophage cell line RAW 264.7
RNA	ribonucleic acid
RPMI 1640	Roswell Park Memorial Institute 1640 medium
SF	synovial fluid
SFMC	synovial fluid mononuclear cells
SKI306X	anti-arthritic herbal extract SKI306X
SLE	systemic lupus erythematosus
SpA	spondyloarthritis
TCIR6	subunit of a V-type proton ATPase
TGF-β	transforming growth factor β
TLR	toll-like receptors
TLR3	toll-like receptor 3
TLR7	toll-like receptor 7
TNF-α	tumor necrosis factor α
TRAP	tartrate-resistant acid phosphatase
TRAP	tartrate-resistant acid phosphatase
TRAP+	tartrate-resistant acid phosphatase positive cells
TSG-6	tumor necrosis factor-stimulated gene 6 protein
TUNEL	terminal deoxynucleotidyl transferase dUTP nick end labeling
Tyro3TK	Tyro3 tyrosine kinase
VEGF	vascular endothelial growth factor
VNR	vitronectin receptors
WNT16	human Wnt family member 16
WNT5A	human Wnt family member 5A
αGalCer	α-galactosylceramide
α-MEM	minimum essential medium Eagle - alpha modification
